# Supplementary material for: Dan forms condensates in neuroblasts and regulates nuclear architecture and progenitor competence in vivo
Source: Nat Commun. 2024 Jun 14;15:5097. doi: 10.1038/s41467-024-49326-6 (PMC11178893; doi:10.1038/s41467-024-49326-6)
Supplement: Supplementary file 8 — Source Data File [file 41467_2024_49326_MOESM8_ESM.xlsx]

## Sheet: Fig. 1ci
Control (UAS-Hb only)	UAS-DanFL; UAS-Hb	UAS-DanΔPSQ ; UAS-Hb		UAS-GFP, UAS-Dan; UAS-Hb (control)	2xUAS-Dan, UAS-Hb
7	5	5		10	5
5	7	5		6	7
5	4	7		9	7
7	7	8		5	6
5	7	5		5	2
4	9	6		8	4
6	6	10		8	2
6	8	6		4	5
5	9	5		8	5
5	9	5		6	2
6	8	4		6	5
5	7	5		10	4
6	8	6		7	2
6	9	5		9	5
7	6	6		5	3
6	10	6		7	6
5	7	4		9	4
4	8	5		9	3
5	7	5		8	8
6	8	6		7	8
6	8	4		8	12
5	6	5		7	2
6	8	5		9	2
4	6	7		6	5
6	6	5		7	7
6	7	6		7	2
5	5	4		7	7
5	6	7		6	8
5	7	4		8	5
5	11	2		5	5
6	6	5		5	5
5	7	5		7	7
6	7	5		7	5
5	7	4		5	7
6	7	7		9	3
5	8	6		7	3
5	7	5		8	5
8	11	8		6	3
7	11	6		7	5
5	7	6		9	8
5	6	5		9	4
3	8	5		7	6
5	12	6		7	9
5	4	6		9	7
6	3	8		8	4
4	9	5		10	4
5	9	6		7	5
5	5	7		10	4
6	8	6		7	7
6	9	7		7	5
6	6	6		10
5	8	7		8
6	5	5		4
5	9	11		5
4	8	8		2
5	10	6		8
5	7	4		6
5	10	6		8
6	10	8		9
4	6	6		4
6	10	5		10
5	6	5		6
5	5	5
7	8	6
4	5	4
5	6	7
6	8	5
6	8	8
5	9	4
5	6	6
5	11	7
6	7	8
6	5	8
6	7	4
5	5	5
6	6	6
4	8	4
5	8	4
7	8	5
6	6	5
6	5	6
4	6	5
6	8	5
5	9	5
5	8	7
6	10	5
5	7	7
7	8	6
5	8	5
5	8	6
7	8
5	6
5	8
3	6
6	5
5	10
5	5
6	7
4	8
6	8
4	7
6	8
5	8
7	7
6	9
5	7
6	8
6	6
6	7
6	8
6	8
6	8
5	7
4	8
6	11
5	9
5	7
5	9
5	8
5	7
5	9
5	4
5	5
5	7
5	5
7	5
5	9
4	8
6	8
6	6
5	10
5	7
3	8
7	7
7	7
6	5
5	6
5	8
5	6
7	8
6	5
5	9
	7
	8
	6
	8
	7
	7
	8
	6
	8
	4
	7
	9
	10
	4
	9
	9
	8
	6
	9
	9
	8
	11
	9
	9
	8
	9
	9
	7
	8
	8
	7
	6
	8
	13
	8
	7
	7
	8
	9
	8
	8
	7

## Sheet: Fig. 2aiii
Control (UAS-Hb only); (also in Fig 1)	UAS-DanFL; UAS-Hb (also in Fig 1)	UAS-Dan:GFP; UAS-Hb
7	5	9
5	7	11
5	4	8
7	7	8
5	7	8
4	9	8
6	6	12
6	8	3
5	9	9
5	9	7
6	8	9
5	7	10
6	8	5
6	9	8
7	6	8
6	10	10
5	7	8
4	8	8
5	7	2
6	8	11
6	8	8
5	6	8
6	8	8
4	6	9
6	6	10
6	7	8
5	5	6
5	6	6
5	7	9
5	11	6
6	6	8
5	7	9
6	7	9
5	7	10
6	7	9
5	8	9
5	7	5
8	11	7
7	11	6
5	7	7
5	6	9
3	8	6
5	12
5	4
6	3
4	9
5	9
5	5
6	8
6	9
6	6
5	8
6	5
5	9
4	8
5	10
5	7
5	10
6	10
4	6
6	10
5	6
5	5
7	8
4	5
5	6
6	8
6	8
5	9
5	6
5	11
6	7
6	5
6	7
5	5
6	6
4	8
5	8
7	8
6	6
6	5
4	6
6	8
5	9
5	8
6	10
5	7
7	8
5	8
5	8
7	8
5	6
5	8
3	6
6	5
5	10
5	5
6	7
4	8
6	8
4	7
6	8
5	8
7	7
6	9
5	7
6	8
6	6
6	7
6	8
6	8
6	8
5	7
4	8
6	11
5	9
5	7
5	9
5	8
5	7
5	9
5	4
5	5
5	7
5	5
7	5
5	9
4	8
6	8
6	6
5	10
5	7
3	8
7	7
7	7
6	5
5	6
5	8
5	6
7	8
6	5
5	9
	7
	8
	6
	8
	7
	7
	8
	6
	8
	4
	7
	9
	10
	4
	9
	9
	8
	6
	9
	9
	8
	11
	9
	9
	8
	9
	9
	7
	8
	8
	7
	6
	8
	13
	8
	7
	7
	8
	9
	8
	8
	7

## Sheet: Fig. 2bi
Circularity			Condensate Size			Number of condensates
DPSQ	E45K		DPSQ	E45K		DPSQ	E45K
0.906	1		0.703	0.088		14	31
0.87	0.601		0.84	0.286		7	10
0.894	0.877		1.029	0.277		9	22
0.935	0.993		1.121	0.264		5	9
0.941	0.935		0.813	0.286		7	45
0.947	0.839		1.007	0.251		3	40
0.902	0.913		1.266	0.365		1	42
0.969	0.981		0.343	0.224		4	14
0.939	0.564		0.638	0.286
0.885	0.877		0.809	0.299
0.942	0.922		0.664	0.097
0.933	1		0.237	0.229
0.982	0.957		0.774	0.237
0.904	1		0.893	0.185
0.926	0.951		0.774	0.185
0.916	0.93		0.791	0.383
0.936	0.902		0.563	0.343
0.938	0.959		0.58	0.259
0.942	0.953		0.589	0.176
0.909	0.985		1.253	0.075
0.887	1		0.422	0.114
0.957	0.978		0.369	0.106
0.955	0.857		0.484	0.158
0.973	1		0.422	0.18
0.962	0.831		0.572	0.325
0.94	1		0.55	0.163
0.907	0.977		0.44	0.128
0.974	1		0.167	0.11
1	0.978		0.189	0.106
0.944	0.964		0.352	0.404
0.951	1		0.572	0.189
0.922	0.959		0.413	0.365
0.936	0.928		0.884	0.18
0.969	0.975		0.506	0.237
0.899	1		0.633	0.352
0.912	1		0.462	0.281
0.928	1		1.06	0.224
0.916	1		0.747	0.264
0.848	1		0.448	0.303
0.893	1		0.466	0.229
0.985	1		0.413	0.317
0.912	1		0.497	0.229
0.944	1		0.523	0.229
1	1		0.16	0.317
0.991	1		0.135	0.149
0.951	1		0.257	0.229
1	1		0.126	0.352
1	1		0.164	0.229
1	1		0.194	0.303
0.935	1		0.358	0.229
	1			0.229
	1			0.264
	0.961			0.163
	0.994			0.193
	0.994			0.193
	1			0.149
	0.994			0.193
	0.961			0.163
	1			0.141
	1			0.229
	1			0.303
	0.961			0.163
	0.994			0.193
	0.926			0.158
	0.994			0.193
	1			0.229
	1			0.141
	0.994			0.193
	0.961			0.163
	0.961			0.163
	1			0.149
	1			0.224
	0.994			0.193
	0.994			0.193
	1			0.229
	0.632			0.154
	0.763			0.075
	0.714			0.132
	0.864			0.207
	1			0.004
	0.892			0.145
	0.692			0.154
	0.692			0.154
	0.802			0.092
	0.846			0.145
	0.92			0.123
	0.861			0.167
	0.783			0.277
	0.637			0.048
	0.981			0.224
	0.928			0.18
	0.834			0.154
	0.461			0.114
	0.948			0.18
	0.812			0.198
	1			0.22
	0.819			0.167
	0.722			0.176
	0.874			0.251
	0.82			0.295
	0.757			0.123
	0.933			0.237
	0.798			0.198
	0.82			0.29
	0.984			0.136
	1			0.106
	0.699			0.189
	0.881			0.163
	1			0.053
	1			0.163
	0.78			0.193
	0.986			0.132
	1			0.088
	1			0.075
	0.853			0.149
	0.923			0.325
	0.91			0.54
	0.926			0.603
	0.938			0.556
	0.938			0.295
	0.967			0.202
	0.972			0.325
	0.953			0.396
	0.955			0.464
	1			0.219
	0.927			0.236
	0.983			0.316
	0.984			0.261
	0.912			0.392
	0.954			0.384
	0.953			0.396
	1			0.207
	0.927			0.194
	0.967			0.114
	1			0.118
	1			0.135
	0.921			0.27
	1			0.236
	0.974			0.181
	0.993			0.253
	0.892			0.139
	0.866			0.202
	0.936			0.253
	0.888			0.177
	1			0.084
	0.924			0.291
	0.948			0.282
	0.943			0.244
	0.975			0.228
	0.967			0.261
	0.976			0.249
	0.944			0.32
	0.845			0.169
	0.943			0.139
	0.995			0.35
	0.929			0.164
	0.921			0.215
	0.866			0.173
	0.988			0.207
	1			0.067
	0.946			0.363
	1			0.19
	0.921			0.215
	0.996			0.185
	0.944			0.438
	0.933			0.232
	0.912			0.282
	0.968			0.358
	0.934			0.278
	1			0.118

## Sheet: Fig. 2bii
<1000 PSQ	1000-2000 PSQ	>2000 PSQ
0.367	0.384	0.514
0.573	0.434	0.367
0.257	0.118	0.405
0.32	0.455	1.214
0.274	0.152	0.164
0.274	0.746	0.253
0.502	0.573	0.809
0.422	0.518	0.367
0.535	0.43	0.405
0.712	0.455	0.641
0.792	0.236	0.86
0.472	1.012	0.485
0.363	0.86	0.447
0.11	1.029	0.169
0.367	0.552	0.535
0.295	0.367	0.502
0.717	0.771	0.417
0.801	0.215	0.873
0.413	0.295	0.325
0.417	0.43	0.451
0.312	0.443	0.468
0.32	0.249	0.502
0.249	0.4	0.649
0.367	0.354	0.379
0.126	0.308	0.363
0.35	0.489	0.266
0.278	0.422	0.485
0.299	0.443	0.333
0.447	0.341	0.358
0.438	0.287	0.379
0.32	0.409	0.35
0.371	0.316	0.312
0.447	1.214	0.379
0.257	0.969	0.325
0.396	1.125	0.502
0.417	0.906	0.438
0.459	1.277	0.24
0.464	1.21	0.43
0.346	0.738	0.636
0.177	0.978	0.814
	1.029	0.367
	0.788	0.329
	0.422	0.341
	0.531	1.142
	0.358	0.367
	0.906	0.295
	0.417	0.207
	0.371	1.109
	0.409	0.577
	0.375	0.915
	0.91	0.531
	1.054	0.797
	0.898	0.451
	1.336	0.531
	1.1	1.235
	0.717	0.953
	1.243	0.969
	0.358	0.565
	0.552	0.649
	0.809	0.552
	0.696	0.535
	0.7	1.53
	0.763	0.451
	0.94	2.605
	0.658	1.147
	0.679	2.057
	0.881	0.573
	0.422	2.748
	0.594	3.983
		4.089
		3.541
		4.679
		4.253
		1.294
		1.041
		1.193
		0.797
		1.395
		0.809
		0.729
		0.561
		0.582
		1.024
		1.678
		0.489
		2.584
		0.746
		1.614
		1.526
		1.458
		0.476
		0.738
		2.651
		1.058
		0.784
		1.21
		0.649
		1.172
		1.058
		1.484
		1.34
		0.586
		1.113
		1.421
		0.919
		1.024

## Sheet: Fig. 2c
Distance (um)	DanDPSQ, cell 1, droplet 1	DanDPSQ, cell 1, droplet 2	DanDPSQ, cell 1, droplet 3	DanDPSQ, cell 1, droplet 4	DanDPSQ, cell 1, droplet 5	DanDPSQ, cell 1, droplet 6	DanDPSQ, cell 1, droplet 7	DanDPSQ, cell 1, droplet 8	DanDPSQ, cell 1, droplet 9	DanDPSQ, cell 2, droplet 1	DanDPSQ, cell 2, droplet 2	DanDPSQ, cell 2, droplet 3	DanDPSQ, cell 2, droplet 4	DanDPSQ, cell 2, droplet 5	DanDPSQ, cell 3, droplet 1	DanDPSQ, cell 3, droplet 2	DanDPSQ, cell 3, droplet 3	DanDPSQ, cell 3, droplet 4	DanDPSQ, cell 3, droplet 5	DanDPSQ, cell 3, droplet 6	DanFL, cell 1, droplet 1	DanFL, cell 1, droplet 2	DanFL, cell 1, droplet 3	DanFL, cell 1, droplet 4	DanFL, cell 1, droplet 5	DanFL, cell 2, droplet 1	DanFL, cell 2, droplet 2	DanFL, cell 2, droplet 3	DanFL, cell 2, droplet 4	DanFL, cell 2, droplet 5	DanFL, cell 3, droplet 1	DanFL, cell 3, droplet 2	DanFL, cell 3, droplet 3	DanFL, cell 3, droplet 4	DanFL, cell 3, droplet 5
0	24.2528	22.142	28.75	16.8937	10.941	10.441	13.1694	25.6332	8.1187	17	11.806	36.6929	21.8644	16.8086	26	19.694	19.11	21.878	14.116	34.6	28.767	33.267	33.9337	37.0448	47.267	42.3937	51.171	55.227	32.144	31.0326	49.8189	55.809	50.93	58.5689	66.1522
0.0663	34.9237	36.053	40.688	26.0992	11.87	15.451	22.1481	24.6417	9	21.151	14.549	46.8969	32.7723	21.1973	32.009	33.154	33.284	29.882	23.581	46.784	35.5653	45.1325	36.6689	36.2499	47.235	44.9491	54.434	51.727	53.155	31.6679	45.0835	38.0758	53.1045	49.0622	66.4316
0.1326	45.8531	54.184	54.973	36.4427	17.513	22.105	33.5664	19.1614	10.1265	26.2431	22.473	56.0342	42.6591	28.1808	48.899	50.512	50.95	41.431	36.915	67.283	35.4733	43.5605	37.8361	36.0408	34.5282	38.0415	91.018	49.054	92.309	35.3791	49.1374	41.5161	58.4361	47.1604	73.1577
0.1989	59.3428	72.105	69.23	48.4476	31.883	32.235	47.2811	24.3569	18.6797	32.4688	27.474	59.3471	50.1668	33.4335	69.488	73.544	67.918	58.197	57.402	80.318	34.9334	39.9463	37.8019	35.6259	36.9565	43.6289	112.628	49.059	101.655	29.356	57.2852	49.7245	49.7684	51.1864	76.1273
0.2652	72.0116	86.926	80.2	66.8331	44.469	43.358	64.7868	52.0663	34.5303	38.9722	32.999	63.2504	56.7882	38.0174	93.542	94.628	88.739	70.669	83.566	92.706	38.2114	38.8947	40.8735	37.2578	43.1738	43.9017	126.957	44.446	110.03	23.2923	54.714	49.1451	43.2803	50.0336	67.8942
0.3315	82.9192	97.287	90.938	83.9793	55.715	58.188	74.7094	60.9207	40.0855	43.2882	39.283	80.616	61.8472	45.4889	106.27	118.653	106.627	90.923	106.652	95.233	51.0255	42.9666	49.1446	38.7353	41.9496	43.5274	147.326	48.65	91.087	17.3349	70.2014	41.1859	54.0079	45.0227	65.7601
0.3978	86.6973	106.072	102.174	93.6431	57.468	74.527	75.9299	62.0877	34.6842	46.5625	49.287	92.8574	68.8266	52.1466	120.269	138.46	122.663	97.42	123.769	95.372	42.3288	42.3607	60.0259	45.2058	52.9693	45.7617	119.177	55.366	82.263	16.1676	58.4268	42.692	73.5965	44.4754	74.5392
0.4642	90.1553	105.633	107.344	94.9602	75.55	86.08	67.3604	47.8028	26.527	57.8819	58.944	101.897	77.3748	55.8305	126.544	150.033	127.506	100.445	129.153	114.604	51.6586	49.5465	73.027	56.675	62.2123	55.9464	89.558	59.74	83.652	21.6759	68.0469	54.777	75.3643	49.7121	86.7826
0.5305	88.9739	102.833	112.643	87.1228	104.175	101.963	56.5706	61.7878	37.5969	61.2222	66.963	99.6214	85.9413	59.0652	130.048	162.614	134.811	104.543	135.919	131.892	53.0356	57.0706	82.2204	57.47	70.7076	52.9104	94.878	56.092	78.56	27.2833	58.534	62.7448	67.9473	46.6689	74.6472
0.5968	83.971	96.296	114.866	80.2806	123.7	116.696	38.8261	68.9968	56.8747	66.8906	73.428	87.8883	85.8196	61.2342	126.61	163.94	139.316	118.652	132.098	136.495	50.4401	60.4559	94.513	64.9325	58.6788	62.2469	93.998	56.196	80.27	29.7577	88.8192	71.526	69.4266	40.028	75.759
0.6631	74.9457	81.531	103.589	66.1453	125.618	123.435	24.8216	65.7052	67.3514	67.9583	81.709	78.6173	87.3249	65.9457	128.36	167.808	140.169	124.813	127.914	134.231	53.535	55.7917	86.8629	71.0339	67.6437	68.1831	81.597	59.856	83.186	28.8163	60.5694	76.8609	72.8056	52.5241	58.9524
0.7294	60.6082	66.354	87.086	53.0421	112.585	124.665	15.8211	43.3009	60.6479	67.1267	100.318	83.6334	88.5714	65.5547	121.749	170.837	133.549	137.468	118.324	125.492	59.1539	50.7688	75.5003	68.9653	60.5934	76.971	72.372	48.424	66.193	32.1233	65.9369	83.5978	59.321	43.7902	57.2493
0.7957	45.1528	52.482	70.01	41.3362	92.807	127.586	7.8355	35.5754	27.7312	67.75	114.631	82.6715	85.0126	61.8174	109.094	161.925	124.301	139.674	113.512	118.169	61.1675	56.5647	65.1591	64.2016	65.4701	61.9949	81.933	47.997	66.106	18.4375	73.8901	88.0096	56.0848	58.5805	56.5794
0.862	30.5388	37.162	53.763	28.6089	88.941	117.466	5.2195	44.1326	43.4977	65.5764	117.406	69.5393	79.7469	61.2588	88.69	150.645	119.414	133.495	110.317	101.038	76.7672	56.543	66.1277	60.2946	68.6713	70.3251	55.863	64.186	62.197	25.5082	81.6037	87.3872	56.6407	49.345	64.3363
0.9283	23.1762	23.802	37.532	18.5482	95.272	99.998	4	47.3638	52.3727	63.9375	118.431	49.9617	67.2925	54.6027	73.966	137.038	108.992	127.478	98.108	81.599	68.7525	51.2079	60.7791	59.4042	67.7388	88.381	62.256	71.933	61.587	24.7229	85.8961	69.0499	54.8201	53.5903	64.8861
0.9946	17.8964	14.039	23.598	11.4083	84.688	85.435	4	38.9677	45.6104	60.6719	117.914	31.7081	53.1919	50.2635	52.55	116.711	95.036	125.503	84.806	60.505	66.3562	52.8028	73.213	55.0276	55.8713	82.2485	70.556	62.389	68.393	29.2821	80.2542	73.0397	53.6762	45.7822	73.6454
1.0609	13.2281	8.362	14.864	10.0775	60.719	72.836	3.1522	23.6222	25.1335	54.1111	116.065	26.7939	47.3136	43.8379	37.893	93.683	78.616	110.414	67.521	37.27	64.2449	53.6966	75.6555	50.9048	65.9738	78.0221	64.066	53.172	68.872	19.0145	90.4609	79.8376	55.1235	55.2973	77.7649
1.1272	8.0848	7.553	9.974	11.1219	34.488	63.473	3.1876	22.9976	13.353	44.3906	117.341	22.8276	41.4139	41.3945	25.983	69.796	65.657	100.217	44.146	23.271	60.443	52.6023	60.4545	50.086	64.3859	92.167	60.954	58.507	66.206	24.3873	77.9718	79.5229	57.93	48.1807	82.0466
1.1935	4.0137	6.878	8.05	13.519	18.521	49.043	4	23.6065	14.5552	35.375	117.201	17.1821	30.4635	36.2143	16.939	47.981	43.217	73.712	29.844	17.426	59.7616	50.2766	59.6443	54.5555	74.1225	84.3173	56.353	61.356	61.781	21.7436	80.2961	74.1306	62.7308	55.1082	87.0217
1.2598	4	5.951	6.055	14.0445	13.863	36.284	4	17.179	16.0371	30.4479	113.282	10.947	19.2414	31.0848	12.779	38.414	26.701	52.384	23.955	13.401	59.1082	59.1998	71.2812	52.3365	69.7848	77.9889	60.455	61.397	71.94	11.9479	69.8714	67.9312	67.2104	54.7572	87.2986
1.3261	4	5.393	5	13.7318	15.424	25.552	4	9.7975	11.1565	25.125	103.758	9.3165	13.824	25.154	10.4	29.746	19.125	31.707	18.158	10.7	61.6232	48.19	70.7022	50.094	75.2269	76.947	66.803	60.471	72.612	13.5547	72.5963	54.0068	70.2795	59.8259	98.5713
1.3925	4	4.556	4.626	13.4746	22.099	21.064	4.0293	8	6.053	20.125	90.992	8.327	11	20.5498	8.992	26.903	13.703	18.313	15.544	10.507	81.8646	51.0994	69.6019	67.447	67.8666	72.9643	72.202	68.483	68.55	11.7424	72.3388	46.5488	72.8213	61.1526	98.0037
1.4588	3.6671	4.707	4.097	13.3122	21.871	16.785	4.2951	9.7638	5.2539	14.8472	84.828	7.2196	10.4817	18.6093	8.405	21.916	12.011	13.192	13.631	10.073	80.361	52.2739	74.686	52.2425	63.6225	71.4982	66.068	72.492	73.01	12.618	64.459	50.5253	65.4743	49.0242	89.4883
1.5251	2.4915	4.527	4.463	11.4174	19.616	13.536	4.9677	8.7437	5.1258	12.5538	75.463	7	8.5822	16.8517	8.664	19.872	10.388	14.813	11.857	10.995	80.684	54.6837	67.8133	50.0023	77.4146	72.041	68.233	59.332	66.844	14.9851	66.6403	59.3486	62.8573	52.2611	79.4033
1.5914	2	4	4.606	10.672	17.162	10.072	4.3376	7.3314	4.1561	11.25	61.188	7.2592	7.8262	12.8155	8.667	20.024	8.485	12.286	12.325	10.32	78.7045	61.2709	63.0822	51.6908	71.5587	72.5456	66.005	53.09	54.238	26.0285	54.58	69.3078	54.6586	61.0841	79.4931
1.6577	2	4	4.498	9.6662	15.781	8.887	4.6899	6.3936	4	7.5885	54.277	6.9131	7	8.8812	8.75	17.67	9.111	11.036	13.29	10.35	76.2394	63.542	61.7212	55.5692	67.2919	72.1414	68.535	54.712	56.015	27.5636	55.4867	68.898	45.9524	63.979	75.0122
1.724	2	3.582	4.539	9.558	16.173	7.909	5.0095	6.635	4	6.4306	48.251	7.4856	6.9438	6.9628	8.914	15.467	8.812	11.71	12.74	10.685	67.7385	58.3469	65.6893	58.5017	79.6747	81.2408	68.367	54.649	52.14	47.6165	60.9358	64.5265	49.1143	59.1204	60.8299
1.7903	2.0551	3.635	4.479	9.5079	12.272	7	5.108	6.2428	4	6.5469	37.299	7.4251	6.3758	5.8391	8.953	14.589	8.077	11.996	12.987	10.65	66.5852	45.6712	68.8002	62.6493	57.7926	93.2502	74.576	46.876	58.112	56.5747	63.9505	59.9784	45.9491	49.2023	56.6833
1.8566	2.8755	4.256	5	9.583	8.269	6.363	4.1096	5.2502	4	5.2361	26.743	7.1519	6.8031	5.8458	8.093	12.493	8.685	11.005	16.926	10.266	68.1969	44.1524	62.4765	73.4257	81.5542	95.2781	64.378	45.474	61.868	48.307	61.8344	53.9942	44.7465	56.3892	59.4854
1.9229	2.8769	4.732	5.437	9.6514	6.493	6.235	4	3.831	3.1501	5.1632	21.292	6.8642	5.8989	6	7.846	12.624	8.237	10.595	15.735	10.196	75.5854	51.185	66.4391	60.7836	76.1838	85.8937	49.442	44.993	65.372	50.7056	58.6357	51.569	36.4309	48.6738	56.048
1.9892	2.0306	5.721	5.104	6.8025	6.119	7.007	4.0358	3	3.5983	4.875	16.511	6.9156	5.6923	5.7057	9.52	14.959	8.688	10.333	15.801	10.561	71.7329	52.5668	65.7942	70.505	64.3803	77.1119	47.12	46.48	46.291	48.0707	53.5859	52.1091	42.5644	51.6618	46.8111
2.0555	2	6.517	4.008	6.7393	6.68	9.031	4.014	3.9994	3.3131	4	12.906	6.0798	6	3.9917	8.6	11.41	8.324	10.272	15.283	10.843	90.054	57.2138	64.4462	55.8153	59.0574	61.9505	45.117	56.695	49.078	35.8252	47.444	54.2161	41.1541	45.259	48.4749
2.1218	2	7.316	4	6.9119	5.589	11.487	4	4.4481	3.0295	4	10.165	5.7584	6	3.2799	7.2	13.235	8	9.04	15.531	9.911	83.0705	69.7624	80.3301	63.7493	82.9275	59.8599	49.692	49.127	59.901	39.5884	50.3203	54.6395	43.9352	51.4299	54.1824
2.1881	2	8.392	4.006	5.8586	4.447	11.122	4	4.0564	3.5205	4	8.894	5.3313	6	3.8313	7.92	10.494	8.057	9	17.181	8.933	81.3578	65.2139	79.3759	70.5183	75.5063	56.3413	47.013	49.725	43.13	46.4813	53.4405	55.2751	52.2777	57.0149	53.5978
2.2544	2	8.815	4	5.048	4.278	12.846	4	3.8842	3.6529	4	7.257	4.1716	5.5924	3.4432	8.442	10.002	8.585	9.041	17.024	8.183	80.0887	64.9346	85.8329	64.2821	95.7611	54.7463	51.373	50.167	48.37	48.6035	51.0351	48.3389	54.1522	55.7607	54.4198
2.3208	2	9.164	4.012	4.7851	3.332	13.21	4	3.8072	3.5748	4.2257	4.127	3.952	4.6043	3.7545	7.79	10.192	8.902	8.972	16.243	8	94.9873	66.6834	76.3772	55.7901	88.3838	69.2895	55.884	46.178	55.875	42.6243	43.2327	50.5547	53.6722	44.9699	51.4451
2.3871	2.6961	9.396	4.021	4.0837	4.593	9.907	4	4.5686	3.8937	4.25	4.025	5.0854	3.7056	4	7.938	9.484	10.584	9.756	16.438	8.288	85.9859	65.4395	85.8152	61.9905	100.335	60.5529	53.163	43.266	47.121	38.7366	39.6829	49.0518	44.3859	35.8618	48.8865
2.4534	3.5521	9.6	4	4.2647	4.084	10.985	4	5.3965	4.5333	4	3.979	5.0566	4.8874	4	7.446	8.208	9.704	8.852	16.649	8.565	88.9323	57.1806	76.3745	72.5513	80.8716	52.0713	55.582	40.864	50.004	43.9081	43.9505	53.6912	52.3421	55.7837	55.7166
2.5197	2	9.302	4.404	4.6882	4	10.51	4	5.2581	4.4296	4	3.807	4.3925	4.907	4	7.842	7.258	9.386	8.747	16.576	7.526	77.9622	55.7505	71.7788	70.4076	92.9382	51.0832	54.239	40.261	44.336	52.3861	45.3628	45.761	48.3945	47.7268	57.8544
2.586	2.0193	8.214	4.935	5	3.859	9.208	4	4.9917	4.8931	4.5312	3.505	5.467	4.6857	4	8	8.144	8.858	8.987	16.761	7.581	68.9064	53.1785	69.4321	76.8757	89.9945	60.1393	58.858	37.373	45.556	45.3126	45.679	47.9323	58.7836	54.7857	55.4261
2.6523	2.2697	8.675	4.534	5.5593	4.899	9.361	4	5.7077	4.6057	5.9444	4.391	4.8083	3.6862	4	8.16	8.16	9.676	9.574	18.324	8.439	66.1353	51.5706	68.2715	75.6092	79.7323	68.4521	56.295	44.103	42.636	45.0897	46.2565	49.9695	55.0756	45.3746	57.1684
2.7186	3.7318	7.723	3.965	5.7813	4.495	7.296	4	7.5328	3.6882	6	3.614	4.9694	5.3912	4	9.803	7.029	10.339	9.525	19.392	7.427	80.497	57.1084	66.885	70.8772	58.2508	67.4484	45.744	46.105	48.418	47.571	46.7233	50.2911	53.2535	46.6778	57.18
2.7849	4	5.915	3.605	6.034	5.86	6.548	4	8.2146	5.0512	6	3.252	3.8016	3.6065	4	10.971	7.96	11.032	9.451	16.767	7.807	85.7087	62.7404	60.9207	61.5317	52.9328	58.2184	48.527	44.728	48.959	50.5232	42.0886	51.5231	50.2998	46.9737	49.8233
2.8512	4	5.711	3.91	6.037	5.326	6.853	4.0539	6.9913	5.9898	6	3.6	3.0404	3.1548	4.1493	11.356	8.471	12.181	9.016	18.485	7.012	72.1395	71.9309	72.6642	66.0765	66.4745	57.2504	44.199	39.489	46.533	47.8982	50.4578	49.4578	41.0255	56.3282	38.5889
2.9175	4	5.195	4.521	5.3523	6	6.726	4.8805	5.7295	5.7615	5.6111	3.238	3	4.2951	4.5563	12.13	9.374	12.686	7.667	14.471	7	67.241	74.8262	66.2959	63.5888	79.2425	59.4976	48.018	48.32	47.88	50.8819	54.652	57.8049	40.6748	44.9993	45.1689
2.9838	4	4.693	4	7.583	5.503	5.311	4.5166	6.7451	5.7823	5.5781	4.179	3	3.6237	4.061	13.3	11.696	11.991	8.931	12.585	7.793	67.6671	77.0261	74.1001	61.4049	74.8259	53.9555	53.029	51.611	46.861	59.1402	50.603	40.1145	42.3602	59.7399	48.2784
3.0501	4	4.641	3.643	6.1489	5.527	5	4.396	8.531	6.0093	6.7361	4.71	3.0137	3.0391	3.7224	14.267	9.88	12.198	8.341	12.348	9.392	68.8222	76.3503	64.4473	59.9108	77.858	59.3172	47.759	60.052	44.795	57.5091	49.5567	50.1059	43.0398	55.3313	49.2477
3.1164	4	4.395	2.788	6.2408	5.998	4.774	5	7.5057	7.3469	7.1753	4.447	3.508	3.0849	4.281	14.32	8.083	13	8.961	13.936	11.699	78.79	78.1025	55.2948	67.1837	86.2296	54.7754	43.372	62.658	47.784	55.2583	53.3344	49.7487	54.738	57.3244	46.4872
3.1827	3.9646	3.851	2.866	6.5575	5.469	4.913	5	6.2344	9.2077	8	6.144	3.1512	4.91	4.9868	16.76	8.797	11.866	9	12.283	14.222	86.9214	78.1509	54.7973	62.3271	91.517	51.4237	34.118	60.242	49.049	67.0686	49.3488	49.3337	45.706	53.6504	44.2718
3.2491	3.1356	4	4.152	6.2141	5.713	4.071	5.1305	6.4792	9.6642	7.158	6.852	3.201	3.863	4.0929	17.996	10.259	11.216	9	10.882	18.083	89.9832	83.6557	57.2687	61.5775	76.209	53.7228	37.233	58.682	45.972	63.9042	49.6399	47.3977	45.5057	51.9477	41.0124
3.3154	3.8732	3.755	4.166	5.0902	6	3.382	5.4807	8.4581	7.7412	8.3333	7.08	4.1421	3.3165	4.1649	16	9.131	11.779	9.134	10.955	22.357	73.1541	83.0057	64.8316	57.4487	77.3879	47.6065	30.977	58.215	34.427	66.2602	48.6466	52.7561	57.6134	52.0675	54.436
3.3817	3.8313	3.586	3.036	4.9034	6.078	3.375	6.766	9.2559	6.8318	9	8.167	5.7475	3.6509	3.3649	19.229	8.559	11.768	9.215	12	28.862	81.9992	106.21	60.8566	47.2281	69.949	62.0146	29.016	49.617	42.752	53.3929	55.9126	53.4213	42.4578	47.8383	47.9744
3.448	4.0757	3.899	2.815	3.1942	6.723	3.596	7.7445	8.1679	8.0839	9	7.353	5.8537	4.4419	3.9866	19.451	10.094	10.712	10.638	12	33.572	73.8559	103.549	57.1171	43.6596	79.5627	54.2537	26.299	46.592	34.988	55.7429	55.7298	46.3256	46.3501	50.3232	46.4238
3.5143	4.6768	4	2.882	3.9764	6.035	3.889	9.0819	6.02	7.7987	8.566	7.152	4.225	4.2108	4.7722	17.908	10.847	11.244	10.981	11.482	35.891	60.4238	98.9043	59.6083	43.9549	79.6208	47.864	20.814	53.463	38.058	78.674	60.3582	53.1266	44.6255	53.1989	54.633
3.5806	5	4	3	4.6671	7.475	4	11.0142	6.4055	6.6222	9	7.828	4.2731	5.503	4.9623	17.627	10.313	11.238	12.066	11.555	39.295	63.0948	103.235	57.087	53.0475	73.191	73.1356	22.715	56.777	34.807	74.8004	58.8443	60.9382	40.5449	53.4647	55.785
3.6469	5	3.168	3	3.9825	6.7	4	12.8538	6.6927	5.9333	8.9392	6.571	4.4067	6	4.6496	17.41	10.273	11.308	12.02	13.032	37.875	75.9336	95.1356	55.9313	49.2828	69.2392	100.418	32.024	66.878	33.409	63.2725	59.5601	60.6288	49.7269	55.8941	56.831
3.7132	4.979	2.489	3	3.5002	6.802	4	13.0641	6.3717	5.4248	9.1111	6.285	3.8679	5.8843	4.5562	15.622	10.677	10.848	12.171	12.382	35.771	74.5729	74.5376	51.9255	35.5926	53.9753	102.421	37.564	75.974	17.404	57.989	60.2112	54.4387	56.2008	59.2169	57.4158
3.7795	4.522	3.435	3	3.7113	6.242	4	14.9429	5.5716	5.979	8.5312	6.89	4.5258	5.6928	4.1267	14.518	11.218	9.576	11.716	10.377	33.709	68.8097	85.2868	48.1617	49.2919	75.5277	87.8431	45.525	80.855	7.255	73.9738	49.2219	42.91	47.2	49.7607	67.1876
3.8458	4.9205	4	3	4	6.014	3.438	14.2043	5	5.977	8.9722	6.889	4.8314	6	4.513	13.67	11	9.827	11.533	10.65	31.476	57.3283	82.9304	43.4324	50.9298	66.2482	70.0418	71.703	69.99	14.39	80.0721	49.4908	39.5099	54.5258	50.7664	60.2439
3.9121	5	4	3.094	3.5926	6.13	2.948	12.2468	5	5.3041	8.809	5.821	4.3793	6	4.2969	13.292	11.166	8.815	12.545	10.62	33.683	58.6915	82.9871	42.8822	47.9265	45.0785	58.3109	99.837	66.829	12.233	74.7063	46.8504	28.441	62.7362	54.1746	47.6028
3.9784	4.3217	3.997	3.161	3.9407	6.231	3.9	10.6357	5	5	6.875	4.346	5	6	3.8262	13.36	10.293	8.786	9.44	10.474	34.77	61.369	91.4625	46.0099	50.5535	41.4111	49.3081	116.517	71.218	23.384	80.8026	60.95	37.4783	60.0939	74.1532	44.2601
4.0447	4.9915	3.978	3	4	6.466	3.957	9.8388	5	5	6.8872	4.681	4.8877	6	3.8221	12.124	9.883	9.01	9.989	10.973	33.185	61.2802	80.2085	51.7505	65.3964	59.1311	45.4724	103.938	80.597	31.128	75.7052	57.4769	36.0463	56.5203	94.8889	46.593
4.111	5.265	3.144	3.372	2.7232	6.593	4.036	8.9634	4.9776	5	6.8472	3.995	5.0493	6	3.5625	11.166	10.903	9.682	10.026	10.166	30.066	52.696	55.2369	47.2204	66.7925	66.0001	40.8723	93.832	77.731	36.699	86.9969	52.6346	37.9339	57.597	70.3787	52.9394
4.1774	5.1573	2.146	3.63	3.0088	7.223	4.71	7.716	3.956	5	6.1094	3.991	5.8515	5.7306	4.7951	9.63	9.962	9.306	10.751	10.377	26.986	48.377	59.0756	50.418	63.0064	44.9686	53.5065	80.995	70.874	41.551	95.1912	57.2855	34.8777	60.2431	83.0785	61.8558
4.2437	5.7705	2.941	3.627	2.881	7.975	5.289	5.7013	4.9942	5	5.3333	4.074	5.6441	5.6949	4.145	10.286	8.181	9.706	9.767	10.985	23.817	38.9716	62.4476	50.1206	53.5122	61.4059	50.2085	62.829	61.938	41.036	77.7293	55.9542	33.9156	56.1821	105.234	52.6201
4.31	6.3512	3.951	4.077	4.174	9.455	5.053	5.7596	5	3.7237	4.191	4.925	5.5841	5.4065	5.5147	10.16	10.04	9.134	10.702	11.391	18.807	43.301	74.8591	45.3258	70.5905	63.4212	53.0402	63.535	64.401	43.463	76.9237	59.5034	41.5159	57.1169	109.678	58.7089
4.3763	6.6842	3.915	3	3.9584	10.393	5.915	5.0665	5	4.2362	4	3.039	5.287	5.0031	4.1896	10.12	10.409	9.488	11.612	10.871	14.366	43.7093	89.8009	47.2162	77.4134	84.3451	57.0272	64.041	66.565	39.588	68.0659	61.2924	37.516	60.2043	76.4101	57.8553
4.4426	5.9495	3.595	3.116	4	10.642	6.806	4.8979	4.1662	4.7151	3.9913	4.574	5.6954	5.7292	4.9889	11	10	9.741	10.664	12.86	11.499	43.8242	93.5969	51.9256	69.5692	90.7424	67.6555	61.592	68.785	33.319	79.9431	64.9653	40.1788	56.9024	56.3485	59.4493
4.5089	6.3958	3.076	3.571	4	11.907	7.976	5.2844	4.019	4.5028	4	4.756	6	5.2268	5	10.846	10.269	9	10.083	12.037	10.928	57.3759	84.7358	54.2972	65.0794	82.8588	59.4082	55.744	78.341	34.15	85.8287	51.9476	43.5728	57.18	60.5359	59.3722
4.5752	6.7067	3.213	4.113	4.403	19.149	9.68	6.4153	4.9116	4.6272	4.8594	4.938	6.1469	4.0919	5.7425	10.86	11	9.236	9.571	10.594	11.899	53.9792	79.6837	64.3895	56.2694	91.7771	54.5365	47.458	76.73	33.88	75.3086	49.2268	43.6818	60.1837	59.0192	66.7961
4.6415	5.997	3.445	4.194	4.011	21.739	11.547	5.8003	5	3.8326	4.6875	5	7.0496	4.6297	5.0955	9.36	11.044	9.775	8.814	11.648	12.603	40.6477	71.9404	64.0946	54.0438	75.4795	52.6697	37.493	79.917	29.259	71.7699	58.255	49.9259	72.723	57.085	59.1127
4.7078	6.4833	3.551	4.126	3.7607	22.942	12.051	6.0692	4.1221	4.0047	4.6684	3.039	7.4406	5.3606	5	9.612	11.566	8.877	10.271	11.991	13.537	37.9102	56.7448	70.2576	52.3228	75.9761	41.8928	41.117	73.802	29.171	77.499	48.0397	44.0912	68.5373	52.0151	55.3303
4.7741	7.1566	3.563	4.681	4	21.649	12.641	5.1233	4.1253	3.9293	4	3.235	8.9157	5.7196	5	8.36	11.848	8.348	9.105	12.856	12.522	39.4286	55.4915	58.3917	47.9924	86.2045	39.3216	42.88	83.185	22.235	85.475	49.7541	40.9769	57.6564	55.1171	49.9761
4.8404	6.5166	3.762	4.813	4	21.97	14.246	5.4026	4.8443	3.2005	4.5816	3	8.8708	4.1607	5	8.244	11.191	8.943	8.854	11.59	12.859	46.1532	53.4262	58.5704	49.4139	86.5297	43.2156	33.936	71.654	18.946	84.1783	43.3433	44.9164	56.1268	54.216	48.8207
4.9067	6.1923	3.209	3.789	4	27.269	18.11	5.4741	3.3451	2.1611	4.0486	3	7.1671	4.3162	5	8.246	11.684	8.841	7.21	11.084	13.948	48.8675	46.3535	58.1466	42.8539	87.9321	46.3332	36.843	83.962	26.613	89.8776	49.8524	41.2872	56.1627	56.9757	46.1972
4.973	6.3867	3.135	3.396	4	32.008	20.489	4.9296	3.8106	3.1955	5	3	8.426	6	5	8.25	12.391	8.354	7.914	11.492	14	56.3019	45.3699	63.8413	49.5915	68.7113	50.2355	45.773	111.126	27.709	81.4853	40.6892	33.405	54.1915	55.8548	35.0241
5.0393	6	3.377	3.607	4	31.758	20.893	4.207	4	3.9421	5.3611		9.0703	5.9546	4.5486	8.88	12.837	8.756	8.005	11.038	12.583	70.2763	48.1994	69.634	48.0945	62.3901	50.834	44.959	138.902	34.903	77.2912	44.6075	26.8433	46.4681	47.0242	35.889
5.1057	6.4008	3.4	3.663	3.7955	25.183	19.43	4.2593	4	3.7715	4.9358			5.3257	4.8266	8.333	13.787	10.226	7.072	10.45	13.551	63.9732	55.1746	54.8835	52.0708	72.6485	54.8455	42.907	125.656	33.37	97.9168	47.1611	31.5764	44.0217	52.142	43.432
5.172	6.0317	3.638	3	3.576	19.661	14.773	4	4	2.5721	4.9375			5.954	4.7127	9.435	13.725	10.081	7.927	11.137	14.356	65.284	56.1966	53.9181	39.4146	58.7401	59.421	43.376	105.497	34.608	101.25	48.4825	33.6224	39.1942	54.7546	44.5207
5.2383	6.3717		3	4.2219	17.035	12.014	4	4		5.4097			5.1905	4.68	8.425	13.232	10.729	8.127	11.612	15.007	64.7664	41.016	58.4492	47.3245	57.9891	60.4455	44.737	96.213	47.886	100.224	47.4266	29.2614	40.2038	48.9443	42.6874
5.3046	6.1888	6.1888	2.854	4.6848	18.727	10.222	4	2.547	4	5.9444			5.9956	5.0992	9.08	14.654	9.158	7.659	10.8	16.287	59.8311	41.8125	44.5768	47.2008	74.4676	47.6281	54.808	91.417	48.654	98.1691	46.3725	26.9099	48.4983	37.0563	41.35
5.3709	4.995	4.995	2.517	4	15.322	8.181	4	2.5817	4	5.1406			5.6153	3.2675	8.641	13.654	9.495	8.086	11.139	17.035	70.5902	43.8837	47.6963	50.7863	63.2159	54.6262	59.401	66.743	33.107	102.58	43.7544	20.6705	43.2976	40.0992	41.9373
5.4372	4.4836	4.4836	2.636	4.0524	11.033	5.742	4	2.8993	4	3.8472			5.8313	4.4507	9.301	14.779	11.484	8.469	10.427	17.453	57.8367	47.5028	50.6574	51.7345	66.6596	78.2843	47.155	42.949	43.036	109.85	40.9828	20.1048	42.1006	37.4603	43.43
5.5035	4.0657	4.0657	3	4.9212	6.921	4.592		2.6789		4.3715			5.9942	3.1331	7.579	15.122	11.489	8.813	10.836	17.009	48.1449	50.839	48.1302	48.6907	47.3128	71.6413	28.93		33.774	90.3613	40.6581	18.1325	39.9213	39.7255
5.5698	4	4	2.846	4.1968	4.043	3.652		2.1287		3.375			5.4938	3.6103	8.189	15.164	13.223	9.291	11.075	16.104	42.597	41.466	52.5774	53.5691	66.2982	64.5785	41.069		35.087	82.295	41.1231	17.2655	42.4224	36.325
5.6361	4	4	2.349	3.824	4.748	3.78				4.8212			4.0976	3.5114	8.42	15.031	16.753	9.448	11.752	16.632	42.4992	36.7569	50.6488	53.4788	61.8593	65.3949	31.204		41.643	82.5281	39.9706	19.598	33.6522	30.6318
5.7024	4	4		3.9798	4.439	2.399				4.6806			4	4.6995	8.294	13.568	14.873	8.129	10.064	16.731	37.6039	34.4552	54.551	46.8752	62.6376	60.9858	27.727		36.567	71.1847	29.43	19.68		21.0647
5.7687	3.9738	3.9738	3.9738	3.1804	3.692	2.819				3.5			4	4.1893	8.132	14.255	20.72	9.03		14.876	38.9707	28.5376	60.6223	56.2365	56.1174	46.2826			44.537	67.0701				18.0967
5.835	3.4067	3.4067	3.4067	3.9866	2.994	2.509				3.3889			3.159	4.429	8.56	11.552	23.792	9.004		14.689	43.3171	22.4251	55.9801	57.9415	51.4946				36.628	52.0812
5.9013	3.9654	3.9654	3.9654	2.9511	2.783	2.117				3			3	4.9679	8.58	11.552	26.464	9.89		14.495	49.4796	22.1282	70.0482	66.4618	41.8627				27.505	51.4579
5.9676	2.7484	2.7484	2.7484	2.9687	3.171	2.507				3			2.5188	5.8856	8	12.672	24.752			13.291	38.7946	24.6591	75.9687	51.302	38.5908					47.2954
6.034	2.885	2.885	2.885	2.4657	2.336					3.4392			2.9555		8.008	13.303	18.934			12.641	25.7838	24.7132	60.7719	41.4541	35.3528					43.4214
6.1003				2.0097	2.946					4.0556					8	15.839	16.534				23.1732	14.267	38.0702	38.5033	31.6505
6.1666				2	3					3.5	3				8.356	18.305	15.165				25.017		24.4169	33.0327	26.8627
6.2329				2	3					3.9306					9	21.564	9.674						16.767	24.267	30.6086
6.2992					3.602					3.8333					8.91	22.35	9.014								17.0242
6.3655					3.911					3					8.12	19.281	8.077								14.9337
6.4318															8	14.501	7.988
6.4981															8	12.304
6.5644															7.704	11.92
6.6307															8	10.208
6.697																8.947
6.7633																9.413
6.8296																9.762
6.8959																10.17
6.9623																10.338

## Sheet: Fig. 3a
time (sec)	DanE45K:GFP FRAP					DanΔPSQ:GFP FRAP						DanFL:GFP FRAP						H2B:GFP FRAP
0	1.04	0.88	1.11	1.04	1.09	1.05362	0.987903	1.04012	1.01718	0.994396	1.01064	1.05	1.01	1.01	1	1.07	1.071	1.04119	0.994014	1.01507	1.03624
0.5	0.98	1.06	1.07	0.96	1	1.00364	1.03021	0.983951	1.0389	0.997562	1.00225	0.95	0.98	1	1	0.94	0.937	0.972353	1.00139	0.99602	0.988549
1	0.98	1.05	0.83	1	0.91	0.942742	0.981891	0.975926	0.943923	1.00804	0.987108	1	1.01	0.99	1	0.99	0.993	0.986452	1.0046	0.988913	0.975207
1.5	0	0	0	0	0	0	0	0	0	0	0	0	0	0	0	0	0	0	0	0	0
2	0.08	0.06	0.07	0.03	0.06	0.0437248	0.0228638	0.0200616	0.0280345	0.0151709	0.0235295	0.17	0.16	0.18	0.12	0.21	0.207	0.0245362	0.0152394	0.013727	0.018264
2.5	0.14	0.11	0.13	0.06	0.11	0.0850949	0.07342	0.0762342	0.102389	0.0683272	0.0571962	0.23	0.28	0.3	0.26	0.35	0.35	0.0393009	0.025599	0.0322463	0.0372989
3	0.24	0.16	0.3	0.1	0.11	0.12139	0.127759	0.0944501	0.15213	0.105328	0.0872276	0.41	0.39	0.42	0.41	0.49	0.494	0.051671	0.033572	0.044694	0.0422404
3.5	0.27	0.22	0.38	0.15	0.31	0.220167	0.165756	0.141057	0.197352	0.145484	0.103746	0.47	0.46	0.57	0.56	0.52	0.525	0.0506187	0.0305988	0.0510295	0.0409952
4	0.34	0.27	0.5	0.19	0.31	0.220552	0.201358	0.150302	0.252173	0.174523	0.125643	0.52	0.52	0.51	0.48	0.52	0.518	0.0489865	0.0382118	0.0345409	0.0501469
4.5	0.34	0.28	0.65	0.24	0.35	0.27871	0.242973	0.194132	0.295036	0.188921	0.145417	0.5	0.6	0.58	0.53	0.61	0.61	0.0488899	0.0404784	0.0375665	0.0486645
5	0.46	0.35	0.59	0.25	0.51	0.35329	0.260003	0.212653	0.309877	0.229744	0.157928	0.56	0.57	0.64	0.68	0.62	0.623	0.0571366	0.033572	0.041648	0.0469448
5.5	0.47	0.38	0.67	0.31	0.56	0.31736	0.285797	0.237658	0.361065	0.25583	0.163057	0.62	0.61	0.71	0.66	0.55	0.545	0.0531099	0.0313054	0.0413841	0.0479133
6	0.46	0.35	0.73	0.37	0.62	0.286911	0.327921	0.265744	0.401045	0.271657	0.181829	0.6	0.68	0.7	0.65	0.6	0.6	0.0481275	0.033452	0.0434147	0.0528549
6.5	0.48	0.45	0.69	0.4	0.62	0.352884	0.344952	0.267895	0.457301	0.309748	0.2001	0.64	0.61	0.73	0.68	0.53	0.533	0.0489865	0.0355986	0.0510295	0.0637461
7	0.55	0.5	0.79	0.38	0.57	0.377872	0.364032	0.300924	0.513021	0.30058	0.216117	0.65	0.73	0.77	0.8	0.63	0.629	0.055891	0.0459448	0.0502579	0.0595359
7.5	0.52	0.52	0.73	0.42	0.71	0.355624	0.39808	0.308949	0.561139	0.320113	0.237894	0.63	0.65	0.72	0.86	0.71	0.706	0.0476443	0.0393984	0.0378305	0.0439799
8	0.59	0.59	0.74	0.46	0.73	0.411833	0.418193	0.344755	0.567105	0.336819	0.241149	0.64	0.68	0.71	0.79	0.61	0.609	0.0510053	0.0399984	0.0566137	0.0577965
8.5	0.53	0.62	0.94	0.5	0.8	0.376695	0.448637	0.37037	0.578152	0.36355	0.268556	0.64	0.72	0.75	0.89	0.67	0.67	0.0548387	0.0376118	0.0327539	0.0568279
9	0.5	0.59	0.92	0.5	0.67	0.427058	0.457579	0.393208	0.573259	0.384946	0.277441	0.67	0.7	0.67	0.77	0.7	0.7	0.0526267	0.0484514	0.0431507	0.0555826
9.5	0.59	0.59	0.83	0.5	0.78	0.441897	0.441414	0.396915	0.590634	0.372507	0.281568	0.69	0.71	0.74	0.76	0.7	0.696	0.0530132	0.049398	0.0500142	0.0454426
10	0.6	0.57	0.69	0.48	0.81	0.380998	0.433669	0.416672	0.605462	0.394443	0.292457	0.66	0.69	0.73	0.71	0.69	0.695	0.0561809	0.0516646	0.0439223	0.0580534
10.5	0.5	0.67	0.67	0.46	0.72	0.413011	0.41906	0.437344	0.608171	0.43319	0.315235	0.75	0.66	0.68	0.76	0.63	0.625	0.0636546	0.0529712	0.0464606	0.0511352
11	0.51	0.68	0.89	0.54	0.8	0.424723	0.433504	0.450921	0.600756	0.464294	0.323991	0.68	0.67	0.72	0.75	0.75	0.75	0.0652867	0.0546378	0.0558421	0.0501469
11.5	0.51	0.75	0.81	0.61	0.82	0.440333	0.404615	0.467901	0.619754	0.471821	0.324241	0.83	0.69	0.77	0.69	0.76	0.756	0.0616466	0.066424	0.045953	0.0550885
12	0.51	0.7	0.61	0.61	0.75	0.530909	0.441249	0.459251	0.570725	0.481096	0.324491	0.73	0.71	0.68	0.69	0.63	0.625	0.0633646	0.066784	0.04443	0.0516294
12.5	0.58	0.75	0.84	0.58	0.77	0.475086	0.444345	0.455559	0.58448	0.496595	0.33538	0.74	0.63	0.76	0.63	0.68	0.681	0.0572333	0.067144	0.0441863	0.0496528
13	0.56	0.82	0.83	0.61	0.71	0.573051	0.441414	0.466056	0.56512	0.495726	0.349895	0.74	0.65	0.76	0.66	0.7	0.702	0.0689269	0.08309	0.0322463	0.0597731
13.5	0.55	0.74	0.97	0.65	0.74	0.619516	0.442625	0.498764	0.578326	0.531086	0.333756	0.74	0.66	0.71	0.64	0.65	0.654	0.0664357	0.0696372	0.041648	0.0533688
14	0.57	0.78	0.8	0.74	0.87	0.605063	0.485959	0.531473	0.564758	0.541451	0.371792	0.69	0.69	0.74	0.79	0.67	0.672	0.0617432	0.0735704	0.0403688	0.056571
14.5	0.64	0.85	0.84	0.68	0.87	0.592193	0.502632	0.522228	0.636754	0.549094	0.387939	0.73	0.75	0.63	0.65	0.65	0.655	0.0714181	0.0652374	0.0474759	0.0464506
15	0.72	0.81	0.91	0.74	0.83	0.528554	0.508135	0.51759	0.608358	0.52465	0.415596	0.69	0.67	0.65	0.74	0.57	0.572	0.0649968	0.0676106	0.0380742	0.0649716
15.5	0.72	0.78	0.84	0.76	0.75	0.450483	0.514325	0.530863	0.676197	0.560338	0.425232	0.73	0.65	0.7	0.66	0.66	0.657	0.0698826	0.0561844	0.0329976	0.0513922
16	0.74	0.73	0.88	0.78	0.76	0.551208	0.460165	0.549384	0.69175	0.551064	0.435741	0.72	0.65	0.71	0.65	0.71	0.708	0.0677779	0.0605976	0.0533038	0.0533688
16.5	0.7	0.82	0.99	0.81	0.68	0.573051	0.454139	0.543205	0.695732	0.542552	0.428988	0.72	0.69	0.7	0.7	0.56	0.558	0.0633646	0.0477314	0.0482273	0.0449484
17	0.69	0.87	0.96	0.84	0.68	0.610929	0.47322	0.555242	0.665163	0.555425	0.447009	0.77	0.65	0.69	0.79	0.56	0.556	0.0616466	0.0542778	0.0530602	0.0449484
17.5	0.71	0.87	1.15	0.83	0.65	0.588275	0.450012	0.583954	0.661182	0.566669	0.470409	0.7	0.66	0.7	0.72	0.52	0.516	0.0661458	0.0616642	0.0449377	0.0506411
18	0.75	0.9	1.07	0.79	0.8	0.640992	0.485436	0.583023	0.689578	0.56525	0.491806	0.71	0.63	0.74	0.75	0.52	0.515	0.0584789	0.0613042	0.0654876	0.053863
18.5	0.7	0.9	0.99	0.77	1.04	0.659729	0.52379	0.571917	0.637666	0.597995	0.500812	0.68	0.67	0.72	0.67	0.47	0.467	0.066339	0.0598776	0.0659952	0.0555826
19	0.68	0.87	0.91	0.78	1.1	0.726087	0.566601	0.566974	0.626993	0.594935	0.486547	0.67	0.7	0.71	0.75	0.6	0.6	0.0655767	0.0696372	0.0543394	0.0528549
19.5	0.75	0.85	1	0.74	1.11	0.755359	0.54305	0.570055	0.656114	0.587408	0.486297	0.67	0.62	0.66	0.71	0.59	0.589	0.0645136	0.0540512	0.0581367	0.062995
20	0.76	0.85	0.95	0.81	1.09	0.768635	0.553876	0.566974	0.66082	0.604209	0.497936	0.7	0.68	0.68	0.81	0.57	0.571	0.0561809	0.0595176	0.0510295	0.0563338
20.5	0.79	0.8	1	0.83	1.04	0.740135	0.533406	0.579621	0.68994	0.593517	0.520835	0.7	0.66	0.64	0.71	0.58	0.583	0.0626989	0.0608376	0.0538115	0.0570651
21	0.75	0.84	0.88	0.78	1.01	0.814308	0.537368	0.581177	0.716714	0.584454	0.512451	0.72	0.66	0.65	0.77	0.68	0.676	0.0703658	0.0573844	0.0561061	0.0511352
21.5	0.63	0.87	1.04	0.76	0.92	0.77645	0.450521	0.619439	0.71961	0.574524	0.544615	0.67	0.58	0.68	0.62	0.59	0.589	0.0719979	0.0559444	0.0472323	0.056571
22	0.6	0.84	0.89	0.69	1.1	0.85647	0.460674	0.622215	0.726125	0.610763	0.528348	0.66	0.66	0.64	0.61	0.55	0.553	0.0676813	0.0603576	0.0469683	0.0573023
22.5	0.65	0.78	0.88	0.75	1.04	0.922443	0.467043	0.613581	0.749641	0.6459	0.524341	0.65	0.62	0.65	0.68	0.59	0.591	0.078226	0.0598776	0.0518012	0.0531119
23	0.68	0.94	1	0.66	1.03	0.929081	0.422499	0.620065	0.76628	0.640342	0.537854	0.58	0.63	0.59	0.69	0.63	0.631	0.0710423	0.0629708	0.0495066	0.0592987
23.5	0.79	0.94	0.96	0.72	1.08	0.908782	0.423709	0.615427	0.720146	0.615347	0.531353	0.62	0.7	0.62	0.68	0.55	0.554	0.0706557	0.0516646	0.0403688	0.0508783
24	0.73	0.84	0.87	0.72	1.05	0.957967	0.449503	0.61265	0.714005	0.62822	0.536482	0.69	0.67	0.61	0.59	0.56	0.56	0.0719013	0.0530912	0.04443	0.0592987
24.5	0.66	0.8	0.91	0.67	1.08	0.959916	0.484404	0.62037	0.711833	0.631386	0.536853	0.63	0.65	0.59	0.64	0.55	0.545	0.0697967	0.0521446	0.0406124	0.0588045
25	0.64	0.91	0.75	0.67	1.07	0.914628	0.523955	0.613886	0.735886	0.637282	0.548121	0.65	0.66	0.61	0.53	0.59	0.592	0.0713214	0.0557178	0.0462169	0.0637461
25.5	0.66	0.98	0.87	0.78	0.97	0.843986	0.540986	0.658021	0.737334	0.621678	0.571771	0.65	0.68	0.59	0.39	0.55	0.553	0.0745858	0.0559444	0.044694	0.0728781
26	0.62	0.92	0.72	0.94	0.95	0.913856	0.556806	0.661424	0.745472	0.643507	0.566012	0.65	0.66	0.61	0.48	0.43	0.432	0.0764112	0.0614242	0.0571214	0.0674424
26.5	0.72	0.89	0.67	0.83	0.98	0.818612	0.612164	0.68179	0.666786	0.582168	0.570269	0.6	0.62	0.58	0.44	0.58	0.585	0.0781293	0.0633308	0.0502579	0.0795393
27	0.63	0.9	0.77	0.82	1.08	0.824458	0.588612	0.638586	0.692112	0.591442	0.582781	0.64	0.7	0.59	0.46	0.55	0.552	0.0758314	0.0701172	0.0533038	0.0622439
27.5	0.59	0.86	0.71	0.78	1.06	0.849832	0.609426	0.661729	0.682526	0.661187	0.597175	0.71	0.65	0.57	0.38	0.56	0.563	0.0652867	0.0698772	0.044694	0.0783138
28	0.56	0.76	0.73	0.74	1.09	0.685489	0.594638	0.66481	0.704045	0.638701	0.561134	0.68	0.67	0.57	0.31	0.53	0.528	0.0626989	0.0536912	0.0474759	0.0676796
28.5	0.59	0.64	0.89	0.74	1.29	0.76902	0.581211	0.649997	0.630963	0.662161	0.595672	0.63	0.73	0.61	0.35	0.46	0.459	0.0626989	0.0626108	0.0495066	0.069419
29	0.61	0.57	0.9	0.79	1.24	0.845549	0.578817	0.623451	0.662804	0.669805	0.605058	0.62	0.66	0.56	0.35	0.53	0.534	0.068637	0.0683306	0.0423994	0.0622439
29.5	0.63	0.79	0.88	0.88	1.14	0.891608	0.532044	0.644444	0.71906	0.702116	0.627085	0.65	0.65	0.61	0.45	0.51	0.593	0.0706557	0.0630908	0.0474759	0.0748547

## Sheet: Fig. 3cii
Bleach #	Control					DanDPSQ condensate bleach
0	1	1	1	1		1	1	1	1	1
1	1.04	0.97	0.99	0.99		0.75	0.85	0.83	0.83	0.87
2	1.11	0.98	1.01	1.07		0.6	0.77	0.77	0.74	0.73
3	1.09	1.02	1.02	1.07		0.55	0.71	0.7	0.65	0.66
4	1.11	1.03	1	1.14		0.53	0.65	0.66	0.58	0.6

## Sheet: Fig . 4bii
Nuclear GFP total			Condensate Size
Dan DPSQ	Dan DPSQDLARKS		Dan DPSQ	Dan DPSQDLARKS
2681.41	388.944		0.367	0.303
6061.72	2801.26		0.573	0.223
4689.24	830.888		0.257	0.194
6317.8	2112.62		0.32	0.244
2007.06	2662.18		0.274	0.308
1278.45	1286.66		0.274	0.261
513.6	2218.09		0.502	0.287
4092.32	382.76		0.422	0.287
2954.36	3334.59		0.535	0.371
788.825	1705.04		0.712	0.131
1937.92	3212.34		0.792	0.202
1154.64	5107.49		0.472	0.257
4758.1	592.792		0.363	0.198
2131.57	3395.3		0.11	0.282
817.291	367.58		0.367	0.194
1762.59	1100.16		0.295	0.181
4456.79	213.968		0.717	0.207
1586.65	1259.72		0.801	0.295
698.881	2358.58		0.413	0.249
844.945	617.047		0.417	0.211
1829.62	1902.94		0.312	0.337
1224.14	1164.16		0.32	0.16
3718.84	589.445		0.249	0.118
2319.33	3976.65		0.367	0.126
1384.72	4613.25		0.126	0.354
768.243	2409.68		0.35	0.19
3382.25	1023.33		0.278	0.295
	2577.76		0.299	0.299
	905.52		0.447	0.261
	1242.95		0.438	0.207
	1598.95		0.32	0.16
	890.926		0.371	0.198
	1786.16		0.447	0.329
			0.257	0.282
			0.396	0.291
			0.417	0.185
			0.459	0.223
			0.464	0.282
			0.346	0.261
			0.177	0.274
			0.384	0.223
			0.434	0.236
			0.118	0.278
			0.455	0.16
			0.152	0.211
			0.746	0.177
			0.573	0.126
			0.518	0.164
			0.43	0.16
			0.455	0.173
			0.236	0.118
			1.012	0.093
			0.86	0.067
			1.029	0.164
			0.552	0.257
			0.367	0.185
			0.771	0.194
			0.215	0.346
			0.295	0.502
			0.43	0.666
			0.443	0.232
			0.249	0.32
			0.4	0.337
			0.354	0.363
			0.308	0.337
			0.489	0.215
			0.422	0.253
			0.443	0.198
			0.341	0.236
			0.287	0.43
			0.409	0.173
			0.316	0.27
			1.214	0.422
			0.969	0.459
			1.125	0.464
			0.906	0.337
			1.277	0.244
			1.21	0.164
			0.738	0.114
			0.978	0.801
			1.029	1.593
			0.788	1.446
			0.422	0.805
			0.531	0.438
			0.358	0.329
			0.906	0.881
			0.417	0.451
			0.371	0.228
			0.409	0.27
			0.375	0.447
			0.91	1.007
			1.054	0.548
			0.898	0.611
			1.336	0.561
			1.1	0.438
			0.717	0.894
			1.243	0.333
			0.358	0.346
			0.552	0.548
			0.809	0.493
			0.696	0.518
			0.7	0.236
			0.763	0.742
			0.94	0.101
			0.658	0.531
			0.679	0.502
			0.881	0.835
			0.422	0.763
			0.594	0.282
			0.514	0.83
			0.367	1.13
			0.405	0.405
			1.214	0.451
			0.164	0.586
			0.253	0.287
			0.809	0.223
			0.367	0.392
			0.405	0.236
			0.641	0.586
			0.86	0.169
			0.485	0.603
			0.447	0.485
			0.169	0.658
			0.535	0.565
			0.502	0.346
			0.417	0.375
			0.873	0.472
			0.325	0.548
			0.451	0.375
			0.468	0.615
			0.502	0.152
			0.649	0.143
			0.379	0.341
			0.363	0.122
			0.266	0.291
			0.485	0.257
			0.333	0.228
			0.358	0.236
			0.379	0.16
			0.35	0.291
			0.312	0.164
			0.379	0.164
			0.325	0.114
			0.502	0.185
			0.438	1.227
			0.24	1.201
			0.43	0.704
			0.636	0.801
			0.814	0.422
			0.367	1.062
			0.329	0.877
			0.341	1.117
			1.142	1.433
			0.367	0.569
			0.295	0.742
			0.207	0.577
			1.109	0.447
			0.577	0.371
			0.915	0.459
			0.531	0.333
			0.797	0.59
			0.451	0.527
			0.531	0.489
			0.784	0.594
			1.21	0.683
			0.649	0.767
			1.172	0.329
			1.058	1.159
			1.484	0.771
			1.34	0.523
			0.586	0.742
			1.113	0.805
			1.421	0.577
			0.919	0.75
			1.024	0.565
			1.235	0.594
			0.953	0.544
			0.969	0.577
			0.565	0.59
			0.649	0.198
			0.552	0.54
			0.535	0.586
			1.53	0.535
			0.451	0.388
			2.605	0.409
			1.147	0.599
			2.057	0.548
			0.573	0.679
			2.748	0.11
			3.983	0.885
			4.089	0.468
			3.541	0.35
			4.679	0.481
			4.253	0.253
			1.294	0.367
			1.041	0.826
			1.193	0.261
			0.797	0.674
			1.395	0.797
			0.809	0.493
			0.729	0.384
			0.561	0.198
			0.582	0.683
			1.024	0.653
			1.678	0.459
			0.489	0.489
			2.584	0.266
			0.746	0.308
			1.614	0.451
			1.526	0.451
			1.458	0.4
			0.476	0.679
			0.738	0.295
			2.651	1.492
			1.058	1.88
				1.155
				0.594
				0.316
				1.623
				0.877
				0.691
				1.092
				0.763
				0.185
				0.712
				0.54
				0.375
				0.708
				0.451
				0.257
				0.392
				0.371
				0.27
				0.207
				1.062
				0.797
				0.67
				1.037
				0.472
				0.898
				0.169
				0.531
				0.814
				0.725
				0.843
				0.636
				0.51
				0.603
				0.742
				0.476
				1.496
				1.302
				0.228
				0.906
				0.86
				0.443
				0.624
				0.531
				0.923
				0.388
				1.189
				0.198
				0.919
				0.923
				0.295
				1.876
				0.986
				0.649
				0.674
				0.447
				1.02
				1.239
				0.219
				0.691
				0.261
				1.631
				1.172
				0.906
				0.531
				0.413
				0.316
				1.614
				1.197
				1.914
				0.32
				0.097
				0.62
				0.198
				0.923
				1.661
				0.717
				1.142
				0.784
				2.382
				2.23
				1.589
				1.977
				1.315
				1.315
				0.514
				0.105

## Sheet: Fig. 4ci
UAS-Hb; UAS-DanFL	UAS-Hb; UAS-DanΔLARKS
9	7
9	6
5	5
7	6
7	5
7	6
8	5
9	6
5	9
6	6
9	9
8	7
5	4
7	6
7	9
4	2
7	5
9	9
10	4
7	5
8	7
5	9
9	5
8	4
7	5
8	6
8	7
6	7
5	5
5	7
6	6
8	6
8	6
8	4
8	7
7	7
7	5
7	4
8	6
8	6
6	8
6	6
9	5
7	4
9	5
6	9
7	6
7	5
7	5
5	4
7	4
7	5
10	7
8	5
7	5
7	3
6	5
10	5
8	7
7	7
9	7
8	4
6	7
9	7
6	5
8	5
9	7
9	5
7	6
8	5
7	8
10	8
8	5
6	7
9	6
8	3
8	6
6	5
9	6
8	7
7	4
8	5
9	6
8	6
8	7
5	5
5	5
6	4
5	7
7	6
7	5
7	4
9	5
6	6
	4
	7
	5
	6
	5
	8

## Sheet: Fig. 5a
hb DNA FISH signal on lamin				hb DNA FISH signal near lamin
YW (control)	NB>UAS-DanFL	NB>UAS-DanDLARKS		YW (control)	NB>UAS-DanFL	NB>UAS-DanDLARKS
0.558	0.283	0.514		0.651	0.315	0.676
0.474	0.318	0.556		0.596	0.5	0.862
0.538	0.255	0.5		0.615	0.4	0.648
0.603	0.34			0.667	0.532

[truncated: 5 more sheets: Fig. 5b, Supp Fig. 2bii, Supp Fig. 4aii, Supp Fig. 4b, Supp Fig5a]
